# Supplementary material for: Combined Selenium and Iodine Application Modulates Antioxidant and Photosynthetic Responses in Raspberry Seedlings Under Heat Stress
Source: Plants (Basel). 2026 Jul 12;15(14):2146. doi: 10.3390/plants15142146 (PMC13414644; doi:10.3390/plants15142146)
Supplement: Supplementary file 1 [file plants-15-02146-s001.zip]

Archive with 1 entries (1 files):
- plants-4401055-supplementary.pdf
